# Supplementary material for: The Capsicum baccatum-Specific Truncated NLR Protein CbCN Enhances the Innate Immunity against Colletotrichum acutatum
Source: Int J Mol Sci. 2021 Jul 18;22(14):7672. doi: 10.3390/ijms22147672 (PMC8306327; doi:10.3390/ijms22147672)
Supplement: Supplementary file 1 [file ijms-22-07672-s001.zip]

Archive with 1 entries (1 files):
- ijms-1281840-supplementary.pdf
